# Supplementary material for: The ZnO-In2O3 Oxide System as a Material for Low-Temperature Deposition of Transparent Electrodes
Source: Materials (Basel). 2021 Nov 14;14(22):6859. doi: 10.3390/ma14226859 (PMC8618142; doi:10.3390/ma14226859)
Supplement: Supplementary file 1 [file materials-14-06859-s001.zip]

Archive with 1 entries (1 files):
- materials-1448587-supplementary.pdf
